# Supplementary material for: PIEZO1 Ion Channel Mediates Ionizing Radiation-Induced Pulmonary Endothelial Cell Ferroptosis via Ca2+/Calpain/VE-Cadherin Signaling
Source: Front Mol Biosci. 2021 Sep 9;8:725274. doi: 10.3389/fmolb.2021.725274 (PMC8458942; doi:10.3389/fmolb.2021.725274)
Supplement: Supplementary file 2 [file Table2.XLSX]

## Sheet: Figure1 A
	control	IR
Lipid peroxidation	2.48	16.8
Lipid peroxidation	2.44	13.1
Lipid peroxidation	2.47	15.7
Lipid peroxidation	2.69	12.3
Lipid peroxidation	2.29	13.6
Lipid peroxidation	2.56	11.6
Lipid peroxidation	1.61	14.9

## Sheet: Figure1 B
	control	IR
ROS RODUCTION(%)	2.66	6.75
ROS PRODUCTION(%)	2.93	7.95
ROS PRODUCTION(%)	3.17	8.84
ROS PRODUCTION(%)	2.59	8.78

## Sheet: Figure1 C
	control	6h	12h	24h			control	6h	12h	24h			control	6h	12h	24h
GAPDH	746372	758749	727719	777426		GAPDH	19162	19205	18264	21740		GAPDH	122833	156492	120740	173876
DMTI	26322	54494	67491	68992		DMTI	36101	76018	120666	178199		DMTI	13515	46408	64609	64933
ACSL4	643713	669399	660527	697335		ACSL4	28416	31905	28718	30002		ACSL4	27151	24011	23152	22857
SLC7A11	362660	293089	431531	29813		SLC7A11	17314	17959	19262	7700		SLC7A11	16722	23017	21260	13553
GPX4	240192	240784	221044	129083		GPX4	18971	26401	29210	7029		GPX4	11311	19684	20014	7988
DMTI/GAPDH	0.0352666	0.0718209	0.0927432	0.0887441		DMTI/GAPDH	1.88399	3.95824	6.60677	8.19683		DMTI/GAPDH	0.110027	0.296552	0.535108	0.373444
ACSL4/GAPDH	0.862456	0.88224	0.907668	0.896979		ACSL4/GAPDH	1.48293	1.66129	1.57238	1.38004		ACSL4/GAPDH	0.22104	0.153433	0.191751	0.131456
SLC7A11/GAPDH	0.485897	0.386279	0.592991	0.0383483		SLC7A11/GAPDH	0.903559	0.935121	1.05464	0.354186		SLC7A11/GAPDH	0.136136	0.147081	0.176081	0.0779464
GPX4/GAPDH	0.321813	0.317343	0.303749	0.166039		GPX4/GAPDH	0.990032	1.37469	1.59932	0.323321		GPX4/GAPDH	0.0920844	0.125783	0.165761	0.0459408
normalization	1	2.03651	2.62978	2.51638		normalization	1	2.10099	3.5068	4.35078		normalization	1	2.69525	4.86341	3.3941
normalization	1	1.02294	1.05242	1.04003		normalization	1	1.12027	1.06032	0.930612		normalization	1	0.69414	0.867494	0.594715
normalization	1	0.794982	1.2204	0.0789228		normalization	1	1.03493	1.16721	0.39199		normalization	1	1.0804	1.29342	0.572562
normalization	1	0.986112	0.943869	0.515949		normalization	1	1.38853	1.61542	0.326576		normalization	1	1.36595	1.8001	0.498899

## Sheet: Figure1 F
	control	IR			control	IR			control	IR
α-Tubulin	291901	273071		α-Tubulin	522767	559920		α-Tubulin	542470	546963
PIEZO1	41754	81467		PIEZO1	206431	602568		PIEZO1	352166	593623
PIEZO1/α-Tubulin	0.143042	0.298336		PIEZO1/α-Tubulin	0.394881	1.07617		PIEZO1/α-Tubulin	0.64919	1.08531
normalization	1	2.08566			1	2.72529			1	1.67179

## Sheet: Figure2 A
	control	GsMTx4	Yoda1	IR	IR+GsMTx4
ROS PRODUCTION(%)	1.8	0.52	6.35	6.78	3.24
ROS PRODUCTION(%)	2.27	1.37	5.42	6.77	3.64
ROS PRODUCTION(%)	2.05	1.24	6.06	5.83	3.98

## Sheet: Figure2 B
	control	GsMTx4	Yoda1	IR	IR+GsMTx4
Lipid peroxidation	2.48	2.14	8.79	16.8	8.32
Lipid peroxidation	2.44	1.96	7.49	13.1	5.69
Lipid peroxidation	2.47	2.38	12.8	15.7	8.5
Lipid peroxidation	1.99	2.16	10.5	12.3	6.7

## Sheet: Figure2 C
	control	GsMTx4	Yoda1	IR	IR+GsMTx4			control	GsMTx4	Yoda1	IR	IR+GsMTx4			control	GsMTx4	Yoda1	IR	IR+GsMTx4
α-Tubulin	415981	440966	417878	391165	357280		α-Tubulin	259192	257906	270198	242712	283449		α-Tubulin	246497	265724	279327	254694	222381
DMT1	76820	93245	94702	128377	63298		DMT1	171734	194173	271737	255274	132241		DMT1	146068	257246	263671	242610	94084
ACSL4	336944	333841	354037	336549	314464		ACSL4	336564	295963	329419	295938	323934		ACSL4	297294	316308	258982	349474	367871
SLC7A11	287817	248430	228140	181076	247037		SLC7A11	321009	313268	143735	139108	314397		SLC7A11	320910	272035	266634	211379	313697
GPX4	446139	449643	340561	324108	326291		GPX4	326230	373366	82498	73323	391244		GPX4	279126	322658	85072	93159	297055
DMT1/α-Tubulin	0.184672	0.211456	0.226626	0.328191	0.177166		DMT1/α-Tubulin	0.662574	0.752883	1.0057	1.05176	0.466542		DMT1/α-Tubulin	0.592575	0.968095	0.943951	0.952555	0.423076
ACSL4/α-Tubulin	0.809999	0.757067	0.847226	0.860376	0.880161		ACSL4/α-Tubulin	1.29851	1.14756	1.21918	1.2193	1.14283		ACSL4/α-Tubulin	1.20608	1.19036	0.927164	1.37213	1.65424
SLC7A11/α-Tubulin	0.691899	0.563377	0.545949	0.462915	0.691438		SLC7A11/α-Tubulin	1.2385	1.21466	0.531962	0.57314	1.10918		SLC7A11/α-Tubulin	1.30188	1.02375	0.954559	0.829933	1.41063
GPX4/α-Tubulin	1.0725	1.01968	0.814977	0.828571	0.913264		GPX4/α-Tubulin	1.25864	1.44768	0.305324	0.302099	1.3803		GPX4/α-Tubulin	1.13237	1.21426	0.304561	0.365768	1.33579
normalization	1	1.14504	1.22718	1.77716	0.959357		normalization	1	1.1363	1.51786	1.58738	0.704136		normalization	1	1.63371	1.59296	1.60748	0.713961
normalization	1	0.934653	1.04596	1.06219	1.08662		normalization	1	0.883751	0.938902	0.938995	0.880107		normalization	1	0.986972	0.768745	1.13768	1.37159
normalization	1	0.814247	0.789058	0.669049	0.999333		normalization	1	0.980751	0.429521	0.46277	0.895587		normalization	1	0.786362	0.733214	0.637487	1.08353
normalization	1	0.950749	0.759886	0.772562	0.851529		normalization	1	1.15019	0.242582	0.24002	1.09666		normalization	1	1.07232	0.268958	0.323011	1.17964

## Sheet: Figure3 B
	control	GsMTx4	Yoda1	IR	IR+GsMTx4	IR+Yoda1
Ca2+ mean fluorensence intensty	1.628	0.414	6.011	4.251	1.33	6.679
Ca2+ mean fluorensence intensty	1.35	0.55	5.53	4.08	0.98	7.98
Ca2+ mean fluorensence intensty	1.55	0.83	5.25	4.8	1.3	8.35

## Sheet: Figure3 C
	control	GsMTx4	Yoda1	IR	IR+GsMTx4	IR+Yoda1
OD	1169.12	595.025	1890.61	1570.41	1222.65	2754.7
OD	1224.33	508.291	1980.96	1518.52	1165.07	2621.5
OD	1198.07	400.75	2035.76	1613.95	1156.07	2530.66
Calapin activity	0.976571	0.497025	1.57923	1.31177	1.02128	2.301
Calapin activity	1.02268	0.424576	1.6547	1.26842	0.973183	2.18974
Calapin activity	1.00075	0.334747	1.70047	1.34814	0.965666	2.11386

## Sheet: Figure3 D
	control	PD151746	IR	IR+PD151746
Lipid peroxidation	2.27	5.47	27.1	17.1
Lipid peroxidation	2.69	6.57	32	21.1
Lipid peroxidation	2.15	6.74	31.6	22.7

[truncated: 11 more sheets: Figure3 E, Figure3 F, Figure3 G, Figure3 H, Figure4 B, Figure4 C, Figure4 D, Figure4 E, Figure4 F, Figure4 H, Figure4 I]
